# Supplementary material for: Sleep Disorders and Cognitive Function in Multiple Sclerosis: A Systematic Review of Polysomnographic Studies and Implications for Neurorehabilitation Strategies
Source: Life (Basel). 2026 Apr 21;16(4):699. doi: 10.3390/life16040699 (PMC13117792; doi:10.3390/life16040699)
Supplement: Supplementary file 1 [file life-16-00699-s001.zip]

Archive with 4 entries (4 files):
- File S1_Search_strategy.pdf
- Table S1_PRISMA_2020_checklist.pdf
- Table S2_Full-text excluded studies.pdf
- Table S3_NOS-xs.pdf
